# Supplementary material for: Amphotericin B-Silver Hybrid Nanoparticles Help to Unveil the Mechanism of Biological Activity of the Antibiotic: Disintegration of Cell Membranes
Source: Molecules. 2023 Jun 10;28(12):4687. doi: 10.3390/molecules28124687 (PMC10301372; doi:10.3390/molecules28124687)
Supplement: Supplementary file 1 [file molecules-28-04687-s001.zip]

Archive with 1 entries (1 files):
- molecules-2430418-supplementary.pdf
